# Supplementary material for: Cefepime–taniborbactam activity against antimicrobial-resistant clinical isolates of Enterobacterales and Pseudomonas aeruginosa: GEARS global surveillance programme 2018–22
Source: J Antimicrob Chemother. 2024 Sep 17;79(12):3116–31. doi: 10.1093/jac/dkae329 (PMC11638001; doi:10.1093/jac/dkae329)
Supplement: dkae329_Supplementary_Data [file dkae329_supplementary_data.zip]

Archive with 1 entries (1 files):
- JAC-2024-0731_R1_Supplementary_Data_Yellow_Clean.docx
